# Supplementary material for: HAPLN1 potentiates peritoneal metastasis in pancreatic cancer
Source: Nat Commun. 2023 Apr 24;14:2353. doi: 10.1038/s41467-023-38064-w (PMC10126109; doi:10.1038/s41467-023-38064-w)
Supplement: Supplementary file 7 — Source Data [file 41467_2023_38064_MOESM7_ESM.xlsx]

## Sheet: Figure 1
Figure 1B
HAPLN1 gene expression
Normal	Tumor
0	7
0	12
1	199
0	70
0	7
0	6
0	56
0	47
0	2
0	11
1	2
0	19
3	27
0	2
1	1
0	71
1	2
0	19
0	6
0	82
0	58
0	36
0	1960
0	2
1	90
0	11
0	18
0	50
0	30
0	18
0	129
0	51
2	2
0	109
0	22
0	27
0	96
0	13
0	40
1	3
0	10
1	36
0	331
0	1
0	46
0	16
0	112
0	25
0	40
0	57
0	7
0	0
0	27
1	5
1	1
0	12
0	21
0	14
0	64
0	21
0	8
0	12
1	63
0	21
0	13
0	136
1	24
0	999
1	2
1	1
0	0
0	15
0	47
0	5
0	72
0	18
1	15
0	26
0	80
1	52
0	128
0	6
1	113
0	27
0	8
0	17
0	20
0	141
1	6
0	4
0	57
0	7
0	3
0	88
0	16
0	2
1	0
0	83
0	45
0	19
0	2
0	2
1	3
0	3
1	98
0	777
0	12
0	8
0	29
0	60
0	19
0	65
1	3
0	28
0	196
0	153
0	20
0	18
1	18
0	19
0	105
0	11
0	3
0	219
0	17
0	128
0	6
0	2
2	88
0	44
0	13
0	15
1	186
1	4
0	13
0	7
0	20
0	31
0	3
0	220
0	31
0	9
0	112
1	6
0	20
0	23
0	21
0	17
0	5
1	13
0	3
0	8
0	1
2	10
1	35
0	79
0	7
0	11
0	11
0	8
0	8
0	116
0	60
0	89
0	44
0	60
0	0
0	49
0	1
0	9
0	58
2	2
0	1
0	16
0	20
0	19
0	27
0	5
0	171
0	14
0	1
0
0
0
0
0
0
0
0
0
0
0
2
1
0
1
0
0
2
0
0
0
0
0
0
0
2
1
0
1
0
2
0
0
0
0
0
0
0
0
0
0
0
0
0
0
0
0
0
0
3
0
0
0
1
0
0
0
0
0
0
0
0
0
0
0
0
0
0.217742	58.1547
Figure 1 F
survival curve of PDAC patients devided in HAPLN1 lo/hi by mRNA levels
case_id	tumor_stage_pathological	vital_status	vital status	HAPLN1 mRNA expression	days till drop out	HAPLN1low	HAPLN1high
C3L-01051	Stage IIB	Living	0	7.30062	0		0
C3N-04283	Stage III	Deceased	1	7.34352	1		1
C3L-00881	Stage IIB	Living	0	4.07868	3	0
C3L-01453	Stage IIA	Living	0	8.44233	5		0
C3N-04284	Stage III	Deceased	1	4.10083	8	1
C3L-03388	Stage III	Deceased	1	11.9809	11		1
C3L-04080	Stage IIB	Deceased	1	4.86934	20	1
C3N-03780	Stage IB	Deceased	1	5.92034	20	1
C3N-03173	Stage III	Living	0	7.48376	32		0
C3N-03430	Stage IV	Deceased	1	5.51837	39	1
C3N-03007	Stage III	Deceased	1	7.29361	58		1
C3L-02809	Stage IIB	Deceased	1	7.18672	68		1
C3N-02971	Stage IIA	Deceased	1	6.45275	70		1
C3L-03630	Stage IIB	Living	0	7.61245	78		0
C3L-02899	Stage IV	Deceased	1	7.17912	90		1
C3N-01715	NA	Deceased	1	6.94909	108		1
C3L-02604	Stage IIB	Deceased	1	7.79266	118		1
C3N-02998	Stage III	Deceased	1	1.58021	122	1
C3N-03426	Stage IV	Deceased	1	1.15119	122	1
C3N-03000	Stage IV	Deceased	1	7.81572	122		1
C3N-01375	Stage IIB	Deceased	1	7.31236	142		1
C3N-01998	Stage IIB	Deceased	1	5.51794	186	1
C3L-02610	Stage IIA	Deceased	1	6.0427	190		1
C3L-01053	Stage IIB	Deceased	1	4.38601	191	1
C3L-04848	Stage IIB	Deceased	1	3.48484	196	1
C3L-02613	Stage IIB	Deceased	1	8.96691	211		1
C3L-04072	Stage III	Deceased	1	7.18556	225		1
C3L-04027	Stage IA	Living	0	8.72079	240		0
C3N-01165	Stage III	Deceased	1	7.35094	240		1
C3L-02701	NA	Deceased	1	6.10249	243		1
C3L-03639	Stage IB	Deceased	1	7.25118	246		1
C3L-00102	Stage III	Deceased	1	6.2714	249		1
C3L-02897	Stage IB	Living	0	7.32265	256		0
C3N-03853	Stage III	Living	0	6.83818	259		0
C3L-02109	Stage IIB	Living	0	6.6173	261		0
C3L-01328	Stage IIB	Living	0	5.62411	270	0
C3L-01971	Stage IA	Deceased	1	5.01306	276	1
C3L-04853	Stage IB	Deceased	1	5.36414	279	1
C3N-03428	Stage IV	Deceased	1	4.02891	285	1
C3N-03211	Stage III	Deceased	1	11.077	285		1
C3L-01703	Stage IIA	Deceased	1	4.95669	287	1
C3L-04495	Stage III	Deceased	1	5.34545	288	1
C3L-04473	Stage III	Deceased	1	5.26841	290	1
C3N-02592	Stage IIB	Deceased	1	5.1323	294	1
C3L-01037	Stage IIB	Deceased	1	7.27493	300		1
C3L-04475	Stage III	Living	0	8.0887	300		0
C3N-04282	Stage IV	Deceased	1	8.7014	303		1
C3N-04119	Stage IIB	Deceased	1	8.55081	305		1
C3L-00622	Stage IIB	Deceased	1	7.65845	311		1
C3L-03635	NA	Living	0	6.57042	313		0
C3N-03440	Stage IB	Living	0	2.52319	315	0
C3N-00302	Stage IV	Deceased	1	8.29466	323		1
C3L-03632	Stage IB	Living	0	4.83643	330	0
C3N-01716	Stage IV	Deceased	1	6.7865	335		1
C3L-01662	Stage III	Deceased	1	6.28798	344		1
C3N-03061	Stage IIB	Deceased	1	5.2295	348	1
C3N-04126	Stage III	Deceased	1	4.54176	348	1
C3L-04479	Stage IIB	Living	0	8.70546	356		0
C3N-02579	Stage IA	Deceased	1	6.94606	358		1
C3N-02010	Stage III	Living	0	7.57017	359		0
C3N-03884	Stage III	Living	0	4.7695	368	0
C3L-01031	Stage IB	Living	0	6.54976	369		0
C3L-03394	Stage IA	Living	0	4.21729	369	0
C3N-02295	Stage IB	Deceased	1	5.54835	371	1
C3L-01687	Stage III	Deceased	1	5.12706	376	1
C3N-03670	Stage III	Living	0	5.24394	377	0
C3N-03190	Stage IIB	Deceased	1	5.85928	398	1
C3L-01124	Stage III	Living	0	4.6679	399	0
C3N-01380	Stage IV	Deceased	1	3.07919	400	1
C3L-02606	Stage IIB	Deceased	1	7.18814	403		1
C3L-00598	Stage III	Deceased	1	6,30629111923282	422		1
C3N-00513	Stage IIB	Deceased	1	4.85798	425	1
C3L-00017	Stage IIA	Living	0	5.4735	426	0
C3N-02768	Stage IIB	Deceased	1	10.1286	430		1
C3N-01714	Stage III	Deceased	1	5.45584	435	1
C3N-01381	Stage IIB	Deceased	1	5.62536	454	1
C3N-01719	NA	Living	0	2.93574	454	0
C3N-03439	Stage IIB	Deceased	1	4.67717	457	1
C3N-02589	Stage IA	Deceased	1	6.76137	458		1
C3N-01168	Stage IIB	Deceased	1	3.84532	460	1
C3L-03628	Stage III	Living	0	5.64885	466	0
C3N-00518	Stage IIA	Deceased	1	9.09625	469		1
C3N-02573	Stage IIB	Living	0	6.3849	479		0
C3N-03754	Stage III	Living	0	5.36891	483	0
C3L-03356	Stage IIB	Living	0	5.732	549	0
C3L-00640	Stage IIB	Living	0	6.43799	594		0
C3L-01689	Stage IIB	Deceased	1	8.17117	594		1
C3N-00303	Stage III	Deceased	1	3.81569	599	1
C3L-00819	Stage IIB	Deceased	1	7.55256	602		1
C3N-02944	Stage IB	Living	0	7.12955	609		0
C3L-00277	Stage IIB	Deceased	1	7.21761	610		1
C3N-01012	Stage IB	Living	0	4.97842	616	0
C3L-02118	Stage IB	Deceased	1	8.4591	632		1
C3N-00436	Stage IIA	Living	0	8.3062	652		0
C3N-01167	Stage IIB	Living	0	5.26631	640	0
C3N-02940	Stage III	Living	0	5.95814	664	0
C3N-01383	Stage III	Living	0	6.38987	667		0
C3N-01166	Stage III	Living	0	5.25793	678	0
C3L-02112	Stage III	Living	0	3.98622	679	0
C3N-00516	Stage IB	Living	0	10.5324	688		0
C3N-03840	Stage IIB	Living	0	3.72581	696	0
C3N-03839	Stage IIB	Living	0	7.13891	696		0
C3N-03666	Stage IIB	Deceased	1	6.68889	701		1
C3N-03006	Stage IIB	Living	0	5,90015800601633	708		0
C3L-01637	Stage IIB	Deceased	1	5.88308	715	1
C3L-02116	Stage IB	Living	0	4.67971	716	0
C3L-02115	Stage III	Deceased	1	3.87425	723	1
C3N-03665	Stage III	Living	0	4.87915	728	0
C3N-03086	Stage IIB	Living	0	8.69218	733		0
C3N-01382	Stage III	Deceased	1	6.03972	734		1
C3L-02463	Stage IB	Living	0	4.92884	740	0
C3L-01052	Stage IA	Deceased	1	2.58986	743	1
C3N-02585	Stage IA	Living	0	7.29194	754		0
C3L-00928	Stage IIB	Deceased	1	7.5346	761		1
C3L-01036	Stage IIB	Living	0	1.02229	765	0
C3L-02890	Stage III	Living	0	3.92513	785	0
C3L-01054	Stage IIB	Living	0	3.2692	794	0
C3N-00514	Stage III	Deceased	1	5.96648	795	1
C3N-01388	Stage III	Deceased	1	7.01131	810		1
C3L-03123	Stage IIB	Living	0	6.80329	817		0
C3N-01997	Stage IB	Living	0	5.67228	857	0
C3L-00625	Stage III	Living	0	6.91603	864		0
C3N-00957	Stage IIA	Living	0	6.15186	880		0
C3N-00517	Stage IIB	Deceased	1	1.61293	901	1
C3L-01598	Stage IB	Deceased	1	8.71929	912		1
C3N-00511	Stage IIB	Deceased	1	5.52662	1001	1
C3N-00512	Stage III	Deceased	1	2.01268	1006	1
C3L-00189	Stage IIB	Deceased	1	6.58512	1035		1
C3L-00589	Stage IIB	Living	0	4.07344	1046	0
C3N-01502	Stage IIB	Living	0	5.99167	1049	0
C3N-01011	Stage III	Living	0	3.79641	1068	0
C3N-00249	Stage IIB	Living	0	5.18742	1098	0
C3L-00599	Stage IIB	Living	0	3.47558	1189	0
C3L-00401	Stage IIB	Living	0	4.84389	1228	0
C3N-00198	Stage III	Living	0	4.28466	1364	0
						n=68	n=67
		average HAPLN1 expression		6.00222
						n total	135
survival curve of PDAC patients devided in HAPLN1 lo/hi by protein levels
case_ID		vital_status	vital_status	HAPLN1 protein expression	follow_up_days	HAPLN1 low	HAPLN1 high
C3L.01051		Living	0	23.443	0		0
C3N.04283		Deceased	1	22.9057	1		1
C3L.01453		Living	0	23.9697	5		0
C3N.04284		Deceased	1	21.4958	8	1
C3L.03388		Deceased	1	27.4973	11		1
C3L.04080		Deceased	1	22.1128	20	1
C3N.03780		Deceased	1	22.5375	20	1
C3N.03173		Living	0	23.2845	32		0
C3N.03430		Deceased	1	22.8384	39		1
C3N.03007		Deceased	1	22.8156	58		1
C3L.02809		Deceased	1	23.4241	68		1
C3L.03630		Living	0	22.6693	78		0
C3L.02899		Deceased	1	22.4771	90	1
C3N.01715		Deceased	1	21.7963	108	1
C3L.02604		Deceased	1	22.4657	118	1
C3N.02998		Deceased	1	22.1299	122	1
C3N.03000		Deceased	1	23.6437	122		1
C3N.03426		Deceased	1	21.7244	122	1
C3N.01375		Deceased	1	23.0265	142		1
C3N.01998		Deceased	1	23.0751	186		1
C3L.02610		Deceased	1	22.6406	190		1
C3L.01053		Deceased	1	21.973	191	1
C3L.02613		Deceased	1	23.458	211		1
C3L.04072		Deceased	1	22.7661	225		1
C3L.04027		Living	0	22.9224	240		0
C3N.01165		Deceased	1	22.4052	240	1
C3L.02701		Deceased	1	21.3787	243	1
C3L.03639		Deceased	1	22.019	246	1
C3L.00102		Deceased	1	22.9835	249		1
C3L.02897		Living	0	22.2792	256	0
C3N.03853		Living	0	22.6121	259	0
C3L.02109		Living	0	23.053	261		0
C3L.01328		Living	0	21.4234	270	0
C3L.01971		Deceased	1	22.8197	276		1
C3L.04853		Deceased	1	21.654	279	1
C3N.03211		Deceased	1	25.9256	285		1
C3N.03428		Deceased	1	21.3114	285	1
C3L.01703		Deceased	1	22.5829	287	1
C3L.04495		Deceased	1	22.6186	288	1
C3L.04473		Deceased	1	21.5574	290	1
C3N.02592		Deceased	1	22.2287	294	1
C3L.01037		Deceased	1	23.3552	300		1
C3L.04475		Living	0	23.5307	300		0
C3N.04282		Deceased	1	23.8614	303		1
C3N.04119		Deceased	1	23.878	305		1
C3L.00622		Deceased	1	23.7601	311		1
C3L.03635		Living	0	23.1817	313		0
C3N.03440		Living	0	20.4386	315	0
C3N.00302		Deceased	1	23.8421	323		1
C3L.03632		Living	0	22.4169	330	0
C3N.01716		Deceased	1	22.8552	335		1
C3L.01662		Deceased	1	21.3593	344	1
C3N.03061		Deceased	1	20.9844	348	1
C3N.04126		Deceased	1	20.9464	348	1
C3L.04479		Living	0	22.4044	356	0
C3N.02010		Living	0	22.7225	359		0
C3N.03884		Living	0	23.0376	368		0
C3L.01031		Living	0	22.8727	369		0
C3N.02295		Deceased	1	22.4368	371	1
C3L.01687		Deceased	1	22.6471	376		1
C3N.03670		Living	0	21.7505	377	0
C3N.03190		Deceased	1	22.1535	398	1
C3L.01124		Living	0	22.055	399	0
C3N.01380		Deceased	1	21.5625	400	1
C3L.02606		Deceased	1	22.718	403		1
C3L.00598		Deceased	1	22.732	422		1
C3L.00017		Living	0	22.9673	426		0
C3N.02768		Deceased	1	23.7712	430		1
C3N.01714		Deceased	1	21.685	435	1
C3N.01381		Deceased	1	22.0497	454	1
C3N.01719		Living	0	21.0607	454	0
C3N.03439		Deceased	1	21.5771	457	1
C3N.02589		Deceased	1	23.8045	458		1
C3N.01168		Deceased	1	23.3168	460		1
C3L.03628		Living	0	22.6437	466		0
C3N.00518		Deceased	1	23.9782	469		1
C3N.02573		Living	0	22.3242	479	0
C3N.03754		Living	0	21.8926	483	0
C3L.03356		Living	0	22.3557	549	0
C3L.00640		Living	0	22.1247	594	0
C3L.01689		Deceased	1	23.1804	594		1
C3N.00303		Deceased	1	20.8927	599	1
C3L.00819		Deceased	1	23.0987	602		1
C3N.02944		Living	0	22.4884	609	0
C3N.01012		Living	0	21.4373	616	0
C3L.02118		Deceased	1	24.6789	632		1
C3N.01167		Living	0	21.8792	640	0
C3N.00436		Living	0	23.3879	652		0
C3N.02940		Living	0	23.0153	664		0
C3N.01383		Living	0	22.6335	667		0
C3N.01166		Living	0	22.1162	678	0
C3L.02112		Living	0	22.0605	679	0
C3N.00516		Living	0	25.4234	688		0
C3N.03839		Living	0	22.6066	696	0
C3N.03840		Living	0	22.0284	696	0
C3N.03666		Deceased	1	22.6724	701		1
C3N.03006		Living	0	22.5005	708	0
C3L.02116		Living	0	22.2645	716	0
C3L.02115		Deceased	1	22.4429	723	1
C3N.03665		Living	0	22.4672	728	0
C3N.03086		Living	0	23.4987	733		0
C3N.01382		Deceased	1	22.5558	734	1
C3L.02463		Living	0	22.1415	740	0
C3L.01052		Deceased	1	20.8996	743	1
C3N.02585		Living	0	23.1655	754		0
C3L.00928		Deceased	1	23.5995	761		1
C3L.01036		Living	0	22.7376	765		0
C3L.02890		Living	0	22.0625	785	0
C3L.01054		Living	0	21.7363	794	0
C3N.00514		Deceased	1	21.4098	795	1
C3N.01388		Deceased	1	23.084	810		1
C3L.03123		Living	0	22.4777	817	0
C3N.01997		Living	0	23.3922	857		0
C3L.00625		Living	0	22.8578	864		0
C3N.00957		Living	0	22.7483	880		0
C3N.00517		Deceased	1	22.6636	901		1
C3L.01598		Deceased	1	24.4145	912		1
C3N.00511		Deceased	1	22.5235	1001	1
C3N.00512		Deceased	1	21.7582	1006	1
C3L.00189		Deceased	1	22.8879	1035		1
C3L.00589		Living	0	22.3447	1046	0
C3N.01502		Living	0	22.5692	1049	0
C3N.01011		Living	0	22.4368	1068	0
C3L.00599		Living	0	22.0844	1189	0
C3L.00401		Living	0	22.6156	1228	0
						n=66	n=59
		average HAPLN1 expression		22.6315
						total n	125
Figure 1G: HAPLN1 expression in different cell types sorted from PDAC patient tumor and adjacent tissue
Epithelial normal	Epithelial PDAC	Immune normal	Immune PDAC	Stroma normal	Stroma PDAC
0.714012	0.714012	0.714012	0.714012	7.11709	6.49421
0.714012	0.714012	0.714012	0.714012	2.86807	7.4742
0.714012	6.20476	1.67874	4.76475	0.714012	6.61604
0.714012	0.714012	0.714012	3.46715	0.714012	0.714012
0.714012	3.08215	3.3427	3.95636	3.30396	6.62024
0.714012	2.15441		0.714012		4.605
0.714012	0.714012		0.714012		5.332
	0.714012		0.714012		4.52966
	2.52026		0.714012		4.71883
	0.714012		0.714012
	0.714012		2.73367
	4.54926		0.714012
	2.25811		0.714012
	0.714012		3.77859
	0.714012		2.93178
	6.65103		2.29108
	0.714012		0.714012
	3.83108		0.714012
	0.714012		1.75088
	0.714012		0.714012
	4.74605		0.714012
	0.714012		0.714012
	0.714012		0.714012
	2.81657		0.714012
	0.714012		0.714012
	0.714012		0.714012
	0.714012		4.41827
	0.714012		0.714012
	0.714012
	0.714012
	0.714012

## Sheet:  Figure 2 WB
Figure 2A: Hyaluronic Acid ELISA-like Assay
[ng/ml HA]		CM KPC	CM KPC-HAPLN1
		0.463	2.7
		1.475	2.466
		1.512	2.221
		2.023	2.1805
	average	1.36825	2.39188
Figure 2B: Has1-3 relative mRNA levels
[relative expression normalized to average of control]
retrieved by ΔΔCt method, normalized to housekeeping gene Cph
Has1		KPC	KPC-HAPLN1
		0.629396	0.670294
		0.942999	0.668782
		1.75345	1.36833
		0.674159	0.626439
	average	1	0.833461
Has2		KPC	KPC-HAPLN1
		0.608766	5.84416
		0.616071	2.78328
		1.77516	4.62419
	average	1	4.41721
Has3		KPC	KPC-HAPLN1
		1.37546	1.1016
		0.737304	0.522352
		1.41975	0.285572
		0.467491	0.076391
	average	1	0.496478
Figure 2C: Has2 relative protein levels
normalized to each control, and to housekeeper
		KPC	KPC-HAPLN1
		1	1.27289
		1	1.3916
		1	2.06989
		1	1.24
		1	3.05
		1	2.69
	average	1	1.9524
Figure 2D: relative EMT marker mRNA expression
normalized to house keeper, relative to average of control
	KPC				KPC-HAPLN1
Cdh1	1.17601	0.800862	1.02313	1	0.858487	0.45394	0.376323	0.0222813
Twist1	1.10011	0.750275	1.14962		2.55666	2.08471	3.42684
Lrrc15	0.955414	0.764331	1.28025		1.90414	2.25887	2.34076
Snai2	0.971098	0.904379	1.12452		2.40982	2.03449	1.64182
Figure 2E: relative EMT protein marker expression
each data point normalized to its own control and housekeeper
E-Cadherin			Lrrc15			Twist1
KPC	KPC-HAPLN1		KPC	KPC-HAPLN1		KPC	KPC-HAPLN1
1	0.345354		1	1.85964		1	1.70671
1	0.24		1	1.57782		1	1.44669
1	0.07		1	1.41275		1	1.54658
			1	1.7073		1	1.03039
1	0.218451		1	2.51294		1	1.5167
			1	0.886605
						1	1.44941
			1	1.65951
Figure 2F: Stemness markers relative mRNA expression
normalized to house keeper, relative to average of control
Abca1			Plod2			Abcg1
KPC	KPC-HAPLN1		KPC	KPC-HAPLN1		KPC	KPC-HAPLN1
1.02669	2.08931		0.909091	8.83364		1.80669	104.246
1.12322	3.04516		0.727273	3.09091		0.186088	39.7471
0.850097	4.36855		1.36364	7.18182		0.281843	49.6838
						1.72538	29.991
1	3.16767		1	6.36879		1	55.9169
Figure 2G: Spheroid roundness and area
roundness [0-1]			area [arbitrary units]
KPC	KPC-HAPLN1		KPC	KPC-HAPLN1
0.763	0.947		4471	2303
0.753	0.806		3028	2189
0.848	0.879		3216	2192
0.817	0.976		2809	2329
0.771	0.938		3792	2381
0.624	0.966		3043	2251
0.588	0.918		3440	2230
0.864	0.731		3800	1952
0.731	0.936		3148	2244
no spheroid	0.962		no spheroid	2255
0.781	0.976		3188	2255
0.613	0.943		4117	2174
0.741182	0.914833		3459.27	2229.58
Figure 2H: Live cells in spheroids
[% of DAPI- live cells]
KPC	KPC HAPLN1
62.2	79.5
44.1	69.4
54.1	80.3
Figure 2J: Has2 expression in spheroids
[relative mRNA levels normalized to control and housekeeper]
KPC	KPC HAPLN1
0.0815639	10.7001
0.428618	16.3322
2.48982	5.90726
1	10.9799
Figure 2K: Proteoglycan expression in spheroids
[relative mRNA levels normalized to control and housekeeper]
	KPC				KPC HAPLN1
Acan	1.00939	1.47314	0.681761	0.835709	0.483745	0.485622	0.295219	0.057836
Vcan	1.85158	0.521948	0.62647		3.29828	3.53972	3.20864

## Sheet: Figure 3
Figure 3A
Area normalized to control
KPC	KPC-HAPLN1
0.924527	2.32941
0.953691	0.934526
1.4989	1.70951
0.827551	2.2152
0.914059	2.167
0.881275	2.11863
	2.05379
	1.44097
1	1.87113
Figure 3B
Spheroids collagen - length of the 3 max, invaded cell protrusions
	µm	average		µm	average
KPC_1	177	190	KPC HAPLN1_1	685	545
KPC_1	179		KPC HAPLN1_1	509
KPC_1	214		KPC HAPLN1_1	440
KPC_2	228	227	KPC HAPLN1_2	567	538
KPC_2	224		KPC HAPLN1_2	538
KPC_2	228		KPC HAPLN1_2	509
KPC_3	172	165	KPC HAPLN1_3	601	603
KPC_3	187		KPC HAPLN1_3	673
KPC_3	137		KPC HAPLN1_3	535
	average KPC	194		average KPC HAPLN1	562
Figure 3C
Area normalized to control
PANC1	PANC1-HAPLN1
1.08277	1.47072
0.946282	1.20367
0.951762	1.35066
0.922977	1.41638
0.991887	1.32679
1.10432	1.21381
1	1.33034
Figure 3D
Area normalized to control
KPC-HAPLN1	+ HAase		+ IgG	+ α-CD44		+ DMSO	+ HASi
1.01872	1.24498		0.98833	1.01623		1.24492	0.409294
0.965023	1.08601		0.95852	1.1191		0.499445	0.385518
1.01626	1.11218		1.05315	1.05948		0.913625	0.384388
						1.18388	0.298817
1	1.14772		1	1.06494		1.15812	0.336353
						1.13227	0.320024
						1.09762	0.28591
						0.770108	0.293007
						1.20709	0.153978
						0.815143	0.163324
						0.977769	0.198294
						0.40134	0.50727
						1.22191	0.55722
						1.37676	0.48949
						1	0.341635
Figure 3E
roundness [0-1]						area [arbitrary units]
KPC	KPC:KPC-HAPLN1 4:1	KPC:KPC-HAPLN1 1:1	KPC:KPC-HAPLN1 1:4	KPC-HAPLN1		KPC	KPC:KPC-HAPLN1 4:1	KPC:KPC-HAPLN1 1:1	KPC:KPC-HAPLN1 1:4	KPC-HAPLN1
0.763	0.741	0.828	0.864	0.947		4471	1977	2309	2137	2303
0.753	0.846	0.851	0.896	0.806		3028	2399	2178	2177	2189
0.848	0.987	0.835	0.908	0.879		3216	2081	2105	2097	2192
0.817	0.962	0.905	0.908	0.976		2809	1948	1999	2243	2329
0.771	0.818	0.843	0.87	0.938		3792	2143	2251	2124	2381
0.624	0.609	0.772	0.869	0.966		3043	2329	1961	2023	2251
0.588	0.835	0.772	0.916	0.918		3440	2126	1961	2273	2230
0.864	0.891	0.981	0.963	0.731		3800	2252	2146	2044	1952
0.731	0.813	0.824	0.949	0.936		3148	2385	2116	2414	2244
	0.774	0.821	0.969	0.962			2360	2045	2136	2255
0.781	0.877	0.864	0.85	0.976		3188	2142	2137	2188	2255
0.613	0.833		0.924	0.943		4117	2102		2221	2174
0.741182	0.832167	0.845091	0.907167	0.914833		3459.27	2187	2109.82	2173.08	2229.58
Figure 3G
Area normalized to control
KPC	+ HA	+ rHAPLN1	+ HA + rHAPLN1
1.31006	1.01843	1.01896	1.22768
0.79961	1.37916	1.26081	1.18816
0.890326	1.41744	1.32512	2.93991
0.830556	1.56106	1.12325	1.45937
1.29166	1.86166	1.21522	1.96989
0.877784
1	1.44755	1.18867	1.757

## Sheet: Figure 4
Figure 4A
day 8			day 10
KPC	KPC HAPLN1		KPC	KPC HAPLN1
0.875853	2.28286		0.802531	1.84862
0.978651	2.73667		1.36127	2.32038
0.367389	1.77933		0.416629	2.24718
1.19096	1.01298		1.07772	1.30547
1.58715	1.75585		1.34184	2.22752
				2.61862
1	1.91354		1	2.09463
Figure 4C
% of tumor cells PDPN+
KPC	KPC HAPLN1
3.01707	12.4488
5.23483	12.1393
2.4256	13.121
5.77946
3.02592
3.54591
3.83813	12.5697
Figure 4D
% of tumor cells with nuclear staining of STAT3
KPC	KPC HAPLN1
14.6393	36.3928
15.3023	31.9193
18.6335	39.9382
20.1639	31.5417
20.7286	26.332
	27.6531
17.8935	32.2962
Figure 4G
normalized read counts
Tnfrfs1a			Tnfrfs1b			Tnfaip3			Tnfaip6
KPC	KPC HAPLN1		KPC	KPC HAPLN1		KPC	KPC HAPLN1		KPC	KPC HAPLN1
5166.59	4457.28		649.648	1787.41		1263.11	9476.94		363.463	2136.97
3794.52	5422.17		588.045	1710.36		1444.85	8608.78		1010.93	2021.46
3776.99	4970.69		503.741	1198		2602.37	7208.78		1377.81	1286.95

## Sheet: Figure 5 WB
Figure 5A
normalized to house keeper, relative to average of control
Tnfrsf1a			Tnfrsf1b
KPC	KPC-HAPLN1		KPC	KPC-HAPLN1
0.929089	1.09655		1.03444	2.72739
1.07187	0.883624		0.934382	2.38545
0.999042	0.971017		1.03118	3.07212
1	0.983731		1	2.72832
Figure 5B
protein level normalized to actin and KPC
+ TNFα
KPC	KPC-HAPLN1
0.94	2.03
1.06	1.89
1.38934	1.45836
0.610663	2.28571
1	1.91602
Figure 5C
relative mRNA expression levels normalized to Cph
Tnfaip6
KPC	KPC HAPLN1	KPC + TNFα	KPC HAPLN1 + TNFα
0.604333	1.45257	1.23153	5.32975
1.50374	3.28145	4.4133	13.4075
0.672212	2.0203	1.9101	11.3593
1.21972	1.05018	4.34463	5.79366
1	1.95112	2.97489	8.97256
Figure 5D
area normalizad to control
KPC	KPC + TNFα
1.00594	1.76366
1.02896	2.28696
0.965101	2.40527
0.839718	2.82504
1.16028	1.12018
1	2.08022
Figure 5E
area normalizad to control
KPC-HAPLN1
+ DMSO	+ TNFαi
1.16192	0.050691
1.162	0.092782
0.67608	0.04767
1	0.0637144
Figure 5F
area normalizad to no-treated cells
KPC
+ TNFα	+ TNFα + 4-MU	+ TNFα + α-CD44
5.54402	0.854479	5.14628
10.0893	0.951535	4.68574
6.36273	0.808044	1.75425
7.33202	0.871353	3.86209
Figure 5G
relative mRNA expression levels normalized to Cph
Has2
KPC	KPC HAPLN1	KPC + TNFα	KPC HAPLN1 + TNFα
0.309267	2.72414	1.52223	38.0698
1.338	5.93118	3.05531	34.8576
1.05875	6.37502	6.86565	48.5964
1.29399
1	5.01011	3.8144	40.508
Cd44
1.14455	1.81837	0.899425	1.98034
1.16858	2.92069	0.96554	3.47242
0.847001	2.12095	1.08486	2.64972
0.839868
1	2.28667	0.983275	2.70083

## Sheet: Figure 6
Figure 6A
% of cells
CD31+			SMA+
KPC	KPC-HAPLN1		KPC	KPC-HAPLN1
4.14	3.41733		7.76	13.3881
2.48	3.38		8.46	11.56
2.41289	3.22742		5.678	14.6128
3.14078	2.34653		7.77824	12.2924
3.14435	2.67381		4.38025	13.8461
3.15454	2.76588		10.416	13.1492
3.07876	2.9685		7.41208	13.1414
Figure 6C
relative protein levels in serum
IFNg				INHBA				PD-L1				IL33
Control	KPC	KPC HAPLN1		Control	KPC	KPC HAPLN1		Control	KPC	KPC HAPLN1		Control	KPC	KPC HAPLN1
1.77387	6.96151	2.47804		0.956067	5.28189	1.25909		1.08915	2.13877	2.24281		0.845939	1.09265	1.80648
0.751164	4.83395	2.00764		1.11643	3.28022	1.41042		0.826953	1.96449	2.44841		1.13136	0.892443	1.50603
0.474967	2.43058	1.31412		0.927499	2.80473	1.01154		1.0839	1.55558	3.14003		1.0227	0.900641	1.1458
1	4.74201	1.93327		1	3.78895	1.22702		1	1.88628	2.61042		1	0.961912	1.4861
Figure 6D
number of cells/ml [*10^6]
KPC	KPC HAPLN1
0.463043	1.67391
0.719222	1.39803
0.775281	0.805627
0.436242	1.92671
0.489489	2.2334
0.426696
0.551662	1.60754
Figure 6E
% of CD45 live cells
B Cells			Macrophages			Monocytes			Neutrophils
KPC	KPC HAPLN1		KPC	KPC HAPLN1		KPC	KPC HAPLN1		KPC	KPC HAPLN1
0.91	19.7		13.6	43.6		11.1	0.66		14.5	4.91
0.79	11.8		8.04	41.6		7.8	0.71		14.5	3.58
1.26	4.85		11.4	32.6		8.5	1		24.8	7.68
1.34	13.4		15.5	55		7.03	0.68		14.3	4.35
1.1	11.9		7.5	60.3		8.83	1.03		17.9	4.37
0.87			19.3			8.15			14.4
1.045	12.33		12.5567	46.62		8.56833	0.816		16.7333	4.978
Figure 6F
relative mRNA levels
Nos2			Inhba
KPC	KPC HAPLN1		KPC	KPC HAPLN1
0.234	0.014		0.342	0.465
1.428	0.015		1.344	0.269
0.265	0.064		0.872	0.434
2.073	0.061		1.442	0.221
1	0.0385		1	0.34725

## Sheet: Figure 7
Figure 7A
luminescence normalized to ml peritoneal lavage
KPC	KPC HAPLN1
61.087	554.13
106.048	2223.47
132.809	191.667
210.962	543.499
52.2523	221.932
187.965
125.187	746.938
Figure 7B
% of RFP+ live cells in PL
KPC	KPC HAPLN1
0.00401	0.69
0.00619	1.17
0.00659	0.063
0.08	0.097
0.29	2.03
0.077358	0.81
Figure 7D
normalized counts
Birc2			Bcl2l2			CD47			Muc16			Osmr			Pdpn
KPC	KPC HAPLN1	KPC HAPLN1 in PL	KPC	KPC HAPLN1	KPC HAPLN1 in PL	KPC	KPC HAPLN1	KPC HAPLN1 in PL	KPC	KPC HAPLN1	KPC HAPLN1 in PL	KPC	KPC HAPLN1	KPC HAPLN1 in PL	KPC	KPC HAPLN1	KPC HAPLN1 in PL
806.753	2351.99	4387.22	344.781	342.347	840.013	8002.14	18069.9	23986.1	10.1906	775.987	2401.07	631.815	11044	37889.1	66.6716	2536.58	14067
809.144	2231.62	3061.15	233.753	398.207	975.299	11695.6	19532.9	20816.2	4.66174	960.952	2130.02	675.952	11354.4	43130.3	28.0065	2697.63	12756.2
769.327	1329.68	3010.45	224.439	305.091	861.528	12279.3	19092	22795.1	7.4813	583.847	2610.73	527.432	9558.19	44565.3	61.6104	1685.68	13438.1
795.075	1971.1	3486.27	267.657	348.549	892.28	10659	18898.3	22532.5	7.44453	773.595	2380.6	611.733	10652.2	41861.6	52.0962	2306.63	13420.4

## Sheet: Suppl. Figure 1
Suppl.Figure 1 F
epitelial component			immune component			stromal component
Low	High		Low	High		Low	High
0.00839388	0.0647522		0.167822	0.105909		0.73	0.571429
0.021568	0.0832294		0.173727	0.117226		0.310897	0.6
0.0355081	0.109857		0.17685	0.142864		0.18	0.539216
0.037668	0.110617		0.201262	0.160227		0.603333	0.29
0.0558068	0.131294		0.208897	0.167702		0.328205	0.4
0.0733927	0.150575		0.214229	0.174216		0.35	0.397059
0.0770254	0.156359		0.216111	0.181766		0.29	0.478261
0.0824806	0.172248		0.218123	0.182474		0.4	0.255556
0.0847947	0.181134		0.222894	0.185098		0.163636	0.432692
0.0878758	0.182319		0.226222	0.188691		0.47619	0.145631
0.0913099	0.183231		0.250114	0.198973		0.525581	0.225
0.0998934	0.193552		0.251799	0.204286		0.546358	0.3
0.10025	0.197275		0.257125	0.210174		0.715	0.222222
0.102289	0.200349		0.258658	0.223176		0.6	0.68
0.108908	0.203626		0.263513	0.224951		0.515	0.75
0.115087	0.204109		0.266935	0.225402		0.64	0.22
0.122916	0.213162		0.283418	0.225748		0.525	0.44
0.125854	0.214826		0.284561	0.22734		0.466667	0.83
0.126065	0.223777		0.294726	0.22863		0.655	0.5
0.138889	0.232446		0.306611	0.238538		0.524272	0.295238
0.139344	0.235882		0.310112	0.242186		0.647619	0.32
0.146784	0.244798		0.311243	0.24718		0.45	0.64
0.147367	0.24608		0.312198	0.255224		0.425121	0.217391
0.148653	0.248315		0.321609	0.270977		0.79	0.371429
0.170096	0.255807		0.322459	0.273414		0.488372	0.52
0.170396	0.262587		0.326195	0.277006		0.42	0.4
0.177265	0.269928		0.335879	0.282427		0.633333	0.407407
0.179884	0.272348		0.342086	0.297458		0.685	0.441176
0.184156	0.273069		0.342299	0.300281		0.416244	0.2
0.186389	0.280108		0.345307	0.316107		0.74	0.475962
0.188123	0.28899		0.370526	0.318418		0.71	0.735
0.197115	0.297993		0.378468	0.330851		0.5	0.0846395
0.210627	0.303938		0.380274	0.334528		0.32	0.609524
0.212675	0.305268		0.382169	0.356032		0.68	0.32
0.22431	0.310581		0.391193	0.362451		0.333333	0.38
0.235085	0.327913		0.396877	0.367813		0.71	0.755
0.240862	0.337331		0.412693	0.376152		0.28	0.306122
0.241418	0.343653		0.417512	0.398065		0.36	0.733333
0.245325	0.352999		0.419433	0.400311		0.3	0.51
0.254304	0.356158		0.424898	0.409629		0.495	0.609756
0.271835	0.381424		0.427753	0.421419		0.597015	0.83
0.282271	0.413904		0.429371	0.43009		0.7	0.82
0.286044	0.429095		0.430758	0.452172		0.438095	0.442857
0.288069	0.435744		0.444198	0.486292		0.64	0.695
0.302315	0.458659		0.446997	0.524609		0.502439	0.470588
0.308208	0.489231		0.44743	0.553079		0.728155	0.78
0.312148	0.546669		0.472957	0.588832		0.82	0.79
0.385473	0.600328		0.486009	0.59148		0.4	0.125
0.397581			0.518317			0.29703	0.336364
0.424313			0.520103			0.39604	0.315789
0.42658			0.536044			0.54	0.660099
			0.666036			0.1	0.458333
0.18198	0.270365					0.180488	0.429268
			0.342558	0.297456		0.61	0.58
						0.45	0.140625
						0.417476	0.53
						0.325	0.72
						0.0882353	0.68
						0.685	0.644444
						0.73	0.28
						0.79	0.375
						0.7	0.78
						0.25	0.53
						0.637255	0.678947
						0.28	0.571429
						0.59	0.462295
						0.606965	0.59
						0.365217	0.563636
						0.485	0.48
						0.357143	0.25
						0.494796	0.480267

## Sheet: Suppl. Figure 2 WB
Suppl. Figure 2A
Suppl. Figure 2C
normalized to house keeper, relative to average of control
c-Kit			Cd133			Lgr5
KPC	KPC-HAPLN1		KPC	KPC-HAPLN1		KPC	KPC-HAPLN1
1	2.08692		1	1.87519		1	2.6937
1	1.96987		1	3.01892		1	2.035
1	1.7374		1	3.92966		1	1.114
						1	4.213
1	1.9314		1	2.94126
						1	2.51392
Suppl. Figure 2D
Migration [%]
KPC	KPC-HAPLN1
4.4425	19.91
3.96862	19.686
8.83117	16.0933
11.2877	20.8791
7.13249	19.1421
Suppl. Figure 2E
Cell count [cell%]
	KPC			KPC-HAPLN1
dead	2.205	1.7	1.07	1.53	1.67	1.42
G0/G1	51.95	48.4	52.6	64.4	62.3	63.3
S/M/G2	37.7	38.2	34.5	26.74	27.5	28
Suppl. Figure 2F
KPC	KPC HAPLN1
15.6	17.38
24.27	19.72
21.32	20.43
21.14	17.41
22.2	22.58
20.906	19.504
Suppl. Figure 2G
Spheroid area [arbitrary unit]			Spheroid circularity [0-1]
PANC1	PANC1-HAPLN1		PANC1	PANC1-HAPLN1
177657	28180.2		0.572	0.61
164230	73269.2		0.536	0.507
171455	58287.1		0.554	0.58
162756	63873.6		0.592	0.629
150643	64133		0.58	0.604
171631	42958.9		0.582	0.576
190250	69367.5		0.514	0.601
165152	58007.2		0.548	0.506
169372	67569.4		0.561	0.579
172292	65625.9		0.523	0.589
207211	43134.4		0.568	0.6
247262	41625.1		0.553	0.593
179159	56336		0.556917	0.581167

## Sheet: Suppl. Figure 4
Suppl. Figure 4A
tumor weight [g]
KPC	KPC HAPLN1
0.88	0.6
0.81	0.55
0.92	0.63
0.95	0.43
1.14	0.34
1.07	0.4
0.961667	0.491667
Suppl. Figure 4B
% of cells/live cells solid tumor
CD31+ CD45-			CD45+			CD45- CD31- RFP- PDPN+			CD45- CD31- RFP+
KPC	KPC HAPLN1		KPC	KPC HAPLN1		KPC	KPC HAPLN1		KPC	KPC HAPLN1
1.29726	3.93751		41.7556	28.7462		7.26237	33.1495		46.7555	26.8137
4.28367	4.26362		32.2964	49.5208		16.1193	30.185		48.6473	14.4939
3.87827	3.12827		67.2955	17.5135		11.3356	21.6575		18.1076	60.0289
1.6486	3.32152		15.9455	19.0836		7.9843	20.5248		72.5656	51.9365
4.49988	2.51228		37.7017	20.533		11.1619	18.855		49.4581	61.8406
	3.98582			37.8049			19.9039			46.2597
3.12154	3.52484		38.9989	28.867		10.7727	24.0459		47.1068	43.5622
Suppl. Figure 4D
relative mRNA levels of bulk solid tumor
Pd-l1			H2-Ab1			Cxcl12			Plod2			L1cam
KPC	KPC HAPLN1		KPC	KPC HAPLN1		KPC	KPC HAPLN1		KPC	KPC HAPLN1		KPC	KPC HAPLN1
1.13519	1.94932		1.518	1.481		0.421	1.537		1.00883	2.17964		0.57	5.145
0.923154	1.45524		0.75	1.141		0.649	1.858		0.84086	1.42876		0.516	3.002
1.03417	3.19153		0.883	4.128		1.664	4.565		1.05482	1.02483		2.339	6.594
0.706118	2.73646		0.724	3.485		0.654	2.443		0.986836	1.50875		0.656	6.096
1.38723	3.91265		1.196	4.394		1.642	3.197		1.02583	1.52675		0.885	6.222
0.814136			0.929			0.97			1.08282			1.034
1	2.64904		1	2.9258		1	2.72		1	1.53374		1	5.4118
Suppl. Figure 4F
% of cells from RFP+ tumor cells (solid tumor)
PDPN+			PDPN+ MHCII+
KPC	KPC HAPLN1		KPC	KPC HAPLN1
1.03	30.1		0.37	18.7
0.76	95.3		0.12	59.4
1.1	16.1		0.12	3.76
2.31	18.9		0.38	8.75
1.49	18.8		0.3	3.99
	30.8			23.2
1.338	35		0.258	19.6333

[truncated: 3 more sheets: Suppl. Figure 5 WB, Suppl. Figure 6, Suppl. Figure 7]
